# Supplementary material for: Selection and Development of Nontoxic Nonproteolytic Clostridium botulinum Surrogate Strains for Food Challenge Testing
Source: Foods. 2022 May 27;11(11):1577. doi: 10.3390/foods11111577 (PMC9180612; doi:10.3390/foods11111577)
Supplement: Supplementary file 1 [file foods-11-01577-s001.zip]

Archive with 1 entries (1 files):
- foods-1696779-supplementary.pdf
